# Supplementary material for: Morphological redescription and genetic characterization of the enigmatic Nannopus palustris Brady, 1880 (Copepoda, Harpacticoida, Nannopodidae)
Source: Zookeys. 2026 Apr 27;1278:135–61. doi: 10.3897/zookeys.1278.188797 (PMC13139861; doi:10.3897/zookeys.1278.188797)
Supplement: XML Treatment for Nannopus [file zookeys.1278.188797-treatment1.xml]

<!DOCTYPE tp:taxon-treatment
  PUBLIC "-//TaxonX//DTD Taxonomic Treatment Publishing DTD v0 20100105//EN" "tax-treatment-NSO.dtd">
<tp:taxon-treatment xmlns:tp="http://www.plazi.org/taxpub"><tp:treatment-meta><kwd-group><label>Taxon classification</label><kwd>
                <named-content content-type="kingdom">Animalia</named-content>
              </kwd><kwd>
                <named-content content-type="order">Harpacticoida</named-content>
              </kwd><kwd>
                <named-content content-type="family">Nannopodidae</named-content>
              </kwd></kwd-group><mixed-citation publication-type="journal"><person-group><name><surname>Garlitska</surname><given-names>Lesya</given-names></name><name><surname>Chertoprud</surname><given-names>Elena</given-names></name><name><surname>Mayor</surname><given-names>Tatyana</given-names></name><name><surname>Saburova</surname><given-names>Maria</given-names></name><name><surname>Gevorgyan</surname><given-names>Gor</given-names></name><name><surname>Azovsky</surname><given-names>Andrey</given-names></name></person-group><article-title>Morphological redescription and genetic characterization of the enigmatic <italic><tp:taxon-name><tp:taxon-name-part taxon-name-part-type="genus" reg="Nannopus">Nannopus</tp:taxon-name-part> <tp:taxon-name-part taxon-name-part-type="species" reg="palustris">palustris</tp:taxon-name-part></tp:taxon-name></italic> Brady, 1880 (<tp:taxon-name><tp:taxon-name-part taxon-name-part-type="class" reg="Copepoda">Copepoda</tp:taxon-name-part></tp:taxon-name>, <tp:taxon-name><tp:taxon-name-part taxon-name-part-type="order" reg="Harpacticoida">Harpacticoida</tp:taxon-name-part></tp:taxon-name>, <tp:taxon-name><tp:taxon-name-part taxon-name-part-type="family" reg="Nannopodidae">Nannopodidae</tp:taxon-name-part></tp:taxon-name>)</article-title><source>Zookeys</source><day>27</day><month>04</month><year>2026</year><volume>1278</volume><fpage>135</fpage><lpage>161</lpage><pub-id pub-id-type="doi">10.3897/zookeys.1278.188797</pub-id></mixed-citation></tp:treatment-meta><tp:nomenclature><label>Genus</label><tp:taxon-name><object-id xmlns:xlink="http://www.w3.org/1999/xlink" content-type="arpha" xlink:type="simple">44CB08A8-AF90-5080-951D-93D0BC93B796</object-id>
              <tp:taxon-name-part taxon-name-part-type="genus" reg="Nannopus">Nannopus</tp:taxon-name-part>
            </tp:taxon-name><tp:taxon-authority>Brady, 1880</tp:taxon-authority></tp:nomenclature><tp:treatment-sec sec-type="Generic diagnosis" id="SECID0EOQAG"><title>Generic diagnosis</title><p>(amended from <xref ref-type="bibr" rid="B6">Fiers and Kotwicki 2013</xref>; <xref ref-type="bibr" rid="B14">Kim et al. 2017</xref>; <xref ref-type="bibr" rid="B30">Vakati et al. 2016</xref>, <xref ref-type="bibr" rid="B31">2019</xref>; <xref ref-type="bibr" rid="B28">Vakati and Lee 2017</xref>, <xref ref-type="bibr" rid="B29">2021</xref>; <xref ref-type="bibr" rid="B25">Sciberras et al. 2021</xref>). <tp:taxon-name><tp:taxon-name-part taxon-name-part-type="family" reg="Nannopodidae">Nannopodidae</tp:taxon-name-part></tp:taxon-name>. Body fusiform, slightly dorsoventrally flattened. Body ornamentation consisting of dorsal denticles and horizontal rows of setules and sensilla. Rostrum bell-shaped, fused to cephalothorax; anterior margin furnished with setules and one pair of sensilla. Cephalothorax anteriorly attenuated in dorsal view; posterior margin serrate, with several sensilla. Prosome 4-segmented, comprising cephalothorax and three subequal pedigerous somites. The female genital and first abdominal somite fused, forming a genital double-somite. Second abdominal somite with row of spinules on the ventral posterior margin. Operculum well developed, with rows of setules. Antennule 5-segmented, short in female; 2<sup>nd</sup> segment with tri-articulate seta inserted dorsally; 3<sup>rd</sup> segment with aesthetasc, and 5<sup>th</sup> with acrothek. Male antennule 5–6-segmented, chirocer. Antenna with one or two abexopodal setae on allobasis; 1-segmented exopod with three or four setae; endopod with six or seven setae. Mandibular palp 1-segmented, broad, with 3–5 elements. Maxillule praecoxal arthrite with nine or ten elements at the distal margin. Cephalothorax with/without integumental windows. <abbrev xmlns:xlink="http://www.w3.org/1999/xlink" xlink:title="swimming legs 1" id="ABBRID0E3RAG" xlink:type="simple">P1</abbrev>–<abbrev xmlns:xlink="http://www.w3.org/1999/xlink" xlink:title="swimming legs 4" id="ABBRID0EASAG" xlink:type="simple">P4</abbrev> exopods 3-segmented; <abbrev xmlns:xlink="http://www.w3.org/1999/xlink" xlink:title="swimming legs 1" id="ABBRID0EESAG" xlink:type="simple">P1</abbrev>–<abbrev xmlns:xlink="http://www.w3.org/1999/xlink" xlink:title="swimming legs 4" id="ABBRID0EISAG" xlink:type="simple">P4</abbrev> endopods 1-2:2:1-2:1-segmented. <abbrev xmlns:xlink="http://www.w3.org/1999/xlink" xlink:title="swimming legs 2" id="ABBRID0EMSAG" xlink:type="simple">P2</abbrev>–<abbrev xmlns:xlink="http://www.w3.org/1999/xlink" xlink:title="swimming legs 3" id="ABBRID0EQSAG" xlink:type="simple">P3</abbrev><abbrev xmlns:xlink="http://www.w3.org/1999/xlink" xlink:title="third segment of exopod" id="ABBRID0EUSAG" xlink:type="simple">exp-3</abbrev> with 2-3–2-3 (♀): 2-4–2-4 (♂) outer spines. <abbrev xmlns:xlink="http://www.w3.org/1999/xlink" xlink:title="swimming legs 3" id="ABBRID0EYSAG" xlink:type="simple">P3</abbrev><abbrev xmlns:xlink="http://www.w3.org/1999/xlink" xlink:title="second segment of endopod" id="ABBRID0E3SAG" xlink:type="simple">enp-2</abbrev> of male present or absent. <abbrev xmlns:xlink="http://www.w3.org/1999/xlink" xlink:title="swimming legs 4" id="ABBRID0EATAG" xlink:type="simple">P4</abbrev><abbrev xmlns:xlink="http://www.w3.org/1999/xlink" xlink:title="third segment of exopod" id="ABBRID0EETAG" xlink:type="simple">exp-3</abbrev> inner subdistal element setiform or pectinate. Female <abbrev xmlns:xlink="http://www.w3.org/1999/xlink" xlink:title="swimming legs 5" id="ABBRID0EITAG" xlink:type="simple">P5</abbrev> baseoendopod plate-like, not developed, with three or four setae; exopod with four or five setae. Female <abbrev xmlns:xlink="http://www.w3.org/1999/xlink" xlink:title="swimming legs 6" id="ABBRID0EMTAG" xlink:type="simple">P6</abbrev> represented by 1 seta. <abbrev xmlns:xlink="http://www.w3.org/1999/xlink" xlink:title="swimming legs 6" id="ABBRID0EQTAG" xlink:type="simple">P6</abbrev> articulation of males asymmetrically or symmetrically confluent; represented by two or three setae. Female with two egg-sacs, male with one or two spermatophores. Caudal rami cylindrical or trapezoidal, clearly separated from anal somite; with 7 setae; seta V well developed and longest.</p></tp:treatment-sec><tp:treatment-sec sec-type="Type species" id="SECID0EUTAG"><title>Type species.</title><p><italic><tp:taxon-name><tp:taxon-name-part taxon-name-part-type="genus" reg="Nannopus">Nannopus</tp:taxon-name-part> <tp:taxon-name-part taxon-name-part-type="species" reg="palustris">palustris</tp:taxon-name-part></tp:taxon-name></italic> Brady, 1880 (by monotypy).</p></tp:treatment-sec><tp:treatment-sec sec-type="Other species" id="SECID0EHUAG"><title>Other species.</title><p><italic><tp:taxon-name><tp:taxon-name-part taxon-name-part-type="genus" reg="Nannopus">N.</tp:taxon-name-part> <tp:taxon-name-part taxon-name-part-type="species" reg="bulbiseta">bulbiseta</tp:taxon-name-part></tp:taxon-name></italic> Vakati &amp; W. Lee, 2017, <italic><tp:taxon-name><tp:taxon-name-part taxon-name-part-type="genus" reg="Nannopus">N.</tp:taxon-name-part> <tp:taxon-name-part taxon-name-part-type="species" reg="canui">canui</tp:taxon-name-part></tp:taxon-name></italic> Sciberras, Cazzaniga &amp; Huys, 2021, <italic><tp:taxon-name><tp:taxon-name-part taxon-name-part-type="genus" reg="Nannopus">N.</tp:taxon-name-part> <tp:taxon-name-part taxon-name-part-type="species" reg="cylindricus">cylindricus</tp:taxon-name-part></tp:taxon-name></italic> Vakati &amp; Lee, 2021, <italic><tp:taxon-name><tp:taxon-name-part taxon-name-part-type="genus" reg="Nannopus">N.</tp:taxon-name-part> <tp:taxon-name-part taxon-name-part-type="species" reg="didelphis">didelphis</tp:taxon-name-part></tp:taxon-name></italic> Fiers &amp; Kotwicki, 2013, <italic><tp:taxon-name><tp:taxon-name-part taxon-name-part-type="genus" reg="Nannopus">N.</tp:taxon-name-part> <tp:taxon-name-part taxon-name-part-type="species" reg="dimorphicus">dimorphicus</tp:taxon-name-part></tp:taxon-name></italic> Vakati &amp; W. Lee, 2017, <italic><tp:taxon-name><tp:taxon-name-part taxon-name-part-type="genus" reg="Nannopus">N.</tp:taxon-name-part> <tp:taxon-name-part taxon-name-part-type="species" reg="flexibilis">flexibilis</tp:taxon-name-part></tp:taxon-name></italic> (Lilljeborg, 1902), <italic><tp:taxon-name><tp:taxon-name-part taxon-name-part-type="genus" reg="Nannopus">N.</tp:taxon-name-part> <tp:taxon-name-part taxon-name-part-type="species" reg="ganghwaensis">ganghwaensis</tp:taxon-name-part></tp:taxon-name></italic> Vakati, Kihara &amp; W. Lee, 2017, <italic><tp:taxon-name><tp:taxon-name-part taxon-name-part-type="genus" reg="Nannopus">N.</tp:taxon-name-part> <tp:taxon-name-part taxon-name-part-type="species" reg="hirsutus">hirsutus</tp:taxon-name-part></tp:taxon-name></italic> Fiers &amp; Kotwicki, 2013, <italic><tp:taxon-name><tp:taxon-name-part taxon-name-part-type="genus" reg="Nannopus">N.</tp:taxon-name-part> <tp:taxon-name-part taxon-name-part-type="species" reg="minutus">minutus</tp:taxon-name-part></tp:taxon-name></italic> Vakati &amp; W. Lee, 2017, <italic><tp:taxon-name><tp:taxon-name-part taxon-name-part-type="genus" reg="Nannopus">N.</tp:taxon-name-part> <tp:taxon-name-part taxon-name-part-type="species" reg="parvipilis">parvipilis</tp:taxon-name-part></tp:taxon-name></italic> Kim, J.G., Choi &amp; Yoon, 2017, <italic><tp:taxon-name><tp:taxon-name-part taxon-name-part-type="genus" reg="Nannopus">N.</tp:taxon-name-part> <tp:taxon-name-part taxon-name-part-type="species" reg="parvus">parvus</tp:taxon-name-part></tp:taxon-name></italic> Vakati &amp; W. Lee, 2017, <italic><tp:taxon-name><tp:taxon-name-part taxon-name-part-type="genus" reg="Nannopus">N.</tp:taxon-name-part> <tp:taxon-name-part taxon-name-part-type="species" reg="perplexus">perplexus</tp:taxon-name-part></tp:taxon-name></italic> (Sars G.O., 1909), <italic><tp:taxon-name><tp:taxon-name-part taxon-name-part-type="genus" reg="Nannopus">N.</tp:taxon-name-part> <tp:taxon-name-part taxon-name-part-type="species" reg="procerus">procerus</tp:taxon-name-part></tp:taxon-name></italic> Fiers &amp; Kotwicki, 2013, <italic><tp:taxon-name><tp:taxon-name-part taxon-name-part-type="genus" reg="Nannopus">N.</tp:taxon-name-part> <tp:taxon-name-part taxon-name-part-type="species" reg="robustus">robustus</tp:taxon-name-part></tp:taxon-name></italic> Vakati &amp; Lee, 2021, <italic><tp:taxon-name><tp:taxon-name-part taxon-name-part-type="genus" reg="Nannopus">N.</tp:taxon-name-part> <tp:taxon-name-part taxon-name-part-type="species" reg="scaldicola">scaldicola</tp:taxon-name-part></tp:taxon-name></italic> Fiers &amp; Kotwicki, 2013, <italic><tp:taxon-name><tp:taxon-name-part taxon-name-part-type="genus" reg="Nannopus">N.</tp:taxon-name-part> <tp:taxon-name-part taxon-name-part-type="species" reg="serratus">serratus</tp:taxon-name-part></tp:taxon-name></italic> Vakati &amp; W. Lee, 2017, <italic><tp:taxon-name><tp:taxon-name-part taxon-name-part-type="genus" reg="Nannopus">N.</tp:taxon-name-part> <tp:taxon-name-part taxon-name-part-type="species" reg="sinusalbi">sinusalbi</tp:taxon-name-part></tp:taxon-name></italic> Sciberras, Cazzaniga &amp; Huys, 2021, <italic><tp:taxon-name><tp:taxon-name-part taxon-name-part-type="genus" reg="Nannopus">N.</tp:taxon-name-part> <tp:taxon-name-part taxon-name-part-type="species" reg="unisegmentatus">unisegmentatus</tp:taxon-name-part></tp:taxon-name></italic> Shen &amp; Tai, 1964; subspecies <italic><tp:taxon-name><tp:taxon-name-part taxon-name-part-type="genus" reg="Nannopus">N.</tp:taxon-name-part> <tp:taxon-name-part taxon-name-part-type="species" reg="palustris">palustris</tp:taxon-name-part> <tp:taxon-name-part taxon-name-part-type="subspecies" reg="tiberiadis">tiberiadis</tp:taxon-name-part></tp:taxon-name></italic> Por, 1968.</p></tp:treatment-sec><ref-list><ref id="B6"><mixed-citation xmlns:xlink="http://www.w3.org/1999/xlink" xlink:type="simple">Fiers F, Kotwicki L (2013) The multiple faces of <italic><tp:taxon-name><tp:taxon-name-part taxon-name-part-type="genus">Nannopus</tp:taxon-name-part> <tp:taxon-name-part taxon-name-part-type="species">palustris</tp:taxon-name-part></tp:taxon-name></italic> auct. reconsidered: A morphological approach (<tp:taxon-name><tp:taxon-name-part taxon-name-part-type="class">Copepoda</tp:taxon-name-part></tp:taxon-name>: <tp:taxon-name><tp:taxon-name-part taxon-name-part-type="order">Harpacticoida</tp:taxon-name-part></tp:taxon-name>: <tp:taxon-name><tp:taxon-name-part taxon-name-part-type="family">Nannopodidae</tp:taxon-name-part></tp:taxon-name>). Zoologischer Anzeiger 253: 36–65. <ext-link xlink:type="simple" xlink:href="10.1016/j.jcz.2013.08.001" ext-link-type="doi">https://doi.org/10.1016/j.jcz.2013.08.001</ext-link></mixed-citation></ref><ref id="B14"><mixed-citation xmlns:xlink="http://www.w3.org/1999/xlink" xlink:type="simple">Kim JG, Choi HK, Yoon SM (2017) A reappraisal of the genera <italic><tp:taxon-name><tp:taxon-name-part taxon-name-part-type="genus">Nannopus</tp:taxon-name-part></tp:taxon-name></italic> Brady, 1880 and <italic><tp:taxon-name><tp:taxon-name-part taxon-name-part-type="genus">Ilyophilus</tp:taxon-name-part></tp:taxon-name></italic> Lilljeborg, 1902 (<tp:taxon-name><tp:taxon-name-part taxon-name-part-type="class">Copepoda</tp:taxon-name-part></tp:taxon-name>, <tp:taxon-name><tp:taxon-name-part taxon-name-part-type="order">Harpacticoida</tp:taxon-name-part></tp:taxon-name>, <tp:taxon-name><tp:taxon-name-part taxon-name-part-type="family">Nannopodidae</tp:taxon-name-part></tp:taxon-name>) with a description of <italic><tp:taxon-name><tp:taxon-name-part taxon-name-part-type="genus">N.</tp:taxon-name-part> <tp:taxon-name-part taxon-name-part-type="species">parvipilis</tp:taxon-name-part></tp:taxon-name></italic> sp. nov. from South Korea. Crustaceana 90: 1351–1365. <ext-link xlink:type="simple" xlink:href="10.1163/15685403-00003700" ext-link-type="doi">https://doi.org/10.1163/15685403-00003700</ext-link></mixed-citation></ref><ref id="B30"><mixed-citation xmlns:xlink="http://www.w3.org/1999/xlink" xlink:type="simple">Vakati V, Kihara TC, Lee W (2016) A new species of the genus <italic><tp:taxon-name><tp:taxon-name-part taxon-name-part-type="genus">Nannopus</tp:taxon-name-part></tp:taxon-name></italic> (<tp:taxon-name><tp:taxon-name-part taxon-name-part-type="class">Copepoda</tp:taxon-name-part></tp:taxon-name>, <tp:taxon-name><tp:taxon-name-part taxon-name-part-type="order">Harpacticoida</tp:taxon-name-part></tp:taxon-name>, <tp:taxon-name><tp:taxon-name-part taxon-name-part-type="family">Nannopodidae</tp:taxon-name-part></tp:taxon-name>) from the mudflat of Ganghwa Island, Korea. Proceedings of the Biological Society of Washington 129: 212–233. <ext-link xlink:type="simple" xlink:href="10.2988/0006-324X-129.Q3.212" ext-link-type="doi">https://doi.org/10.2988/0006-324X-129.Q3.212</ext-link></mixed-citation></ref><ref id="B31"><mixed-citation xmlns:xlink="http://www.w3.org/1999/xlink" xlink:type="simple">Vakati V, Eyun S, Lee W (2019) Unraveling the intricate biodiversity of the benthic harpacticoid genus <italic><tp:taxon-name><tp:taxon-name-part taxon-name-part-type="genus">Nannopus</tp:taxon-name-part></tp:taxon-name></italic> (<tp:taxon-name><tp:taxon-name-part taxon-name-part-type="class">Copepoda</tp:taxon-name-part></tp:taxon-name>, <tp:taxon-name><tp:taxon-name-part taxon-name-part-type="order">Harpacticoida</tp:taxon-name-part></tp:taxon-name>, <tp:taxon-name><tp:taxon-name-part taxon-name-part-type="family">Nannopodidae</tp:taxon-name-part></tp:taxon-name>) in Korean waters. Molecular Phylogenetics and Evolution 130: 366–379. <ext-link xlink:type="simple" xlink:href="10.1016/j.ympev.2018.10.004" ext-link-type="doi">https://doi.org/10.1016/j.ympev.2018.10.004</ext-link></mixed-citation></ref><ref id="B28"><mixed-citation xmlns:xlink="http://www.w3.org/1999/xlink" xlink:type="simple">Vakati V, Lee W (2017) Five new species of the genus <italic><tp:taxon-name><tp:taxon-name-part taxon-name-part-type="genus">Nannopus</tp:taxon-name-part></tp:taxon-name></italic> (<tp:taxon-name><tp:taxon-name-part taxon-name-part-type="class">Copepoda</tp:taxon-name-part></tp:taxon-name>: <tp:taxon-name><tp:taxon-name-part taxon-name-part-type="order">Harpacticoida</tp:taxon-name-part></tp:taxon-name>: <tp:taxon-name><tp:taxon-name-part taxon-name-part-type="family">Nannopodidae</tp:taxon-name-part></tp:taxon-name>) from intertidal mudflats of the Korean West Coast (Yellow Sea). Zootaxa 4360(1): 1–66. <ext-link xlink:type="simple" xlink:href="10.11646/zootaxa.4360.1.1" ext-link-type="doi">https://doi.org/10.11646/zootaxa.4360.1.1</ext-link></mixed-citation></ref><ref id="B29"><mixed-citation xmlns:xlink="http://www.w3.org/1999/xlink" xlink:type="simple">Vakati V, Lee W (2021) On two new species of <italic><tp:taxon-name><tp:taxon-name-part taxon-name-part-type="genus">Nannopus</tp:taxon-name-part></tp:taxon-name></italic> Brady, 1880 (<tp:taxon-name><tp:taxon-name-part taxon-name-part-type="class">Copepoda</tp:taxon-name-part></tp:taxon-name>: <tp:taxon-name><tp:taxon-name-part taxon-name-part-type="order">Harpacticoida</tp:taxon-name-part></tp:taxon-name>: <tp:taxon-name><tp:taxon-name-part taxon-name-part-type="family">Nannopodidae</tp:taxon-name-part></tp:taxon-name>) from intertidal mudflats of the Korean West Coast (Yellow Sea). Zootaxa 5051(1): 529–549. <ext-link xlink:type="simple" xlink:href="10.11646/zootaxa.5051.1.21" ext-link-type="doi">https://doi.org/10.11646/zootaxa.5051.1.21</ext-link></mixed-citation></ref><ref id="B25"><mixed-citation xmlns:xlink="http://www.w3.org/1999/xlink" xlink:type="simple">Sciberras M, Cazzaniga NJ, Huys R (2021) Description of a new species of <italic><tp:taxon-name><tp:taxon-name-part taxon-name-part-type="genus">Nannopus</tp:taxon-name-part></tp:taxon-name></italic> Brady, 1880 (<tp:taxon-name><tp:taxon-name-part taxon-name-part-type="class">Copepoda</tp:taxon-name-part></tp:taxon-name>: <tp:taxon-name><tp:taxon-name-part taxon-name-part-type="order">Harpacticoida</tp:taxon-name-part></tp:taxon-name>: <tp:taxon-name><tp:taxon-name-part taxon-name-part-type="family">Nannopodidae</tp:taxon-name-part></tp:taxon-name>) from Argentinean waters, including an updated key to species. Zootaxa 5051(1): 506–528. <ext-link xlink:type="simple" xlink:href="10.11646/zootaxa.5051.1.20" ext-link-type="doi">https://doi.org/10.11646/zootaxa.5051.1.20</ext-link></mixed-citation></ref></ref-list></tp:taxon-treatment>
