# Supplementary material for: Morphological redescription and genetic characterization of the enigmatic Nannopus palustris Brady, 1880 (Copepoda, Harpacticoida, Nannopodidae)
Source: Zookeys. 2026 Apr 27;1278:135–61. doi: 10.3897/zookeys.1278.188797 (PMC13139861; doi:10.3897/zookeys.1278.188797)
Supplement: XML Treatment for Nannopus palustris [file zookeys.1278.188797-treatment2.xml]

<!DOCTYPE tp:taxon-treatment
  PUBLIC "-//TaxonX//DTD Taxonomic Treatment Publishing DTD v0 20100105//EN" "tax-treatment-NSO.dtd">
<tp:taxon-treatment xmlns:tp="http://www.plazi.org/taxpub"><tp:treatment-meta><kwd-group><label>Taxon classification</label><kwd>
                <named-content content-type="kingdom">Animalia</named-content>
              </kwd><kwd>
                <named-content content-type="order">Harpacticoida</named-content>
              </kwd><kwd>
                <named-content content-type="family">Nannopodidae</named-content>
              </kwd></kwd-group><mixed-citation publication-type="journal"><person-group><name><surname>Garlitska</surname><given-names>Lesya</given-names></name><name><surname>Chertoprud</surname><given-names>Elena</given-names></name><name><surname>Mayor</surname><given-names>Tatyana</given-names></name><name><surname>Saburova</surname><given-names>Maria</given-names></name><name><surname>Gevorgyan</surname><given-names>Gor</given-names></name><name><surname>Azovsky</surname><given-names>Andrey</given-names></name></person-group><article-title>Morphological redescription and genetic characterization of the enigmatic <italic><tp:taxon-name><tp:taxon-name-part taxon-name-part-type="genus" reg="Nannopus">Nannopus</tp:taxon-name-part> <tp:taxon-name-part taxon-name-part-type="species" reg="palustris">palustris</tp:taxon-name-part></tp:taxon-name></italic> Brady, 1880 (<tp:taxon-name><tp:taxon-name-part taxon-name-part-type="class" reg="Copepoda">Copepoda</tp:taxon-name-part></tp:taxon-name>, <tp:taxon-name><tp:taxon-name-part taxon-name-part-type="order" reg="Harpacticoida">Harpacticoida</tp:taxon-name-part></tp:taxon-name>, <tp:taxon-name><tp:taxon-name-part taxon-name-part-type="family" reg="Nannopodidae">Nannopodidae</tp:taxon-name-part></tp:taxon-name>)</article-title><source>Zookeys</source><day>27</day><month>04</month><year>2026</year><volume>1278</volume><fpage>135</fpage><lpage>161</lpage><pub-id pub-id-type="doi">10.3897/zookeys.1278.188797</pub-id></mixed-citation></tp:treatment-meta><tp:nomenclature><tp:taxon-name><object-id xmlns:xlink="http://www.w3.org/1999/xlink" content-type="arpha" xlink:type="simple">CD3E47CF-EE2F-5063-9AC2-68549EC3CFD5</object-id>
              <tp:taxon-name-part taxon-name-part-type="genus" reg="Nannopus">Nannopus</tp:taxon-name-part>
              <tp:taxon-name-part taxon-name-part-type="species" reg="palustris">palustris</tp:taxon-name-part>
            </tp:taxon-name><tp:taxon-authority>Brady, 1880</tp:taxon-authority><xref ref-type="fig" rid="F2">Figs 2</xref><xref ref-type="fig" rid="F3">, 3</xref><xref ref-type="fig" rid="F4">, 4</xref><xref ref-type="fig" rid="F5">, 5</xref><xref ref-type="fig" rid="F6">, 6</xref><xref ref-type="fig" rid="F7">, 7</xref><xref ref-type="fig" rid="F8">, 8</xref><xref ref-type="fig" rid="F9">, 9</xref></tp:nomenclature><tp:treatment-sec sec-type="Synonymy" id="SECID0EF4AG"><title>Synonymy.</title><p><italic><tp:taxon-name><tp:taxon-name-part taxon-name-part-type="genus" reg="Nannopus">Nannopus</tp:taxon-name-part> <tp:taxon-name-part taxon-name-part-type="species" reg="palustris">palustris</tp:taxon-name-part></tp:taxon-name></italic> sensu T. <xref ref-type="bibr" rid="B24">Scott 1902</xref>.</p></tp:treatment-sec><tp:treatment-sec sec-type="Type locality" id="SECID0E34AG"><title>Type locality.</title><p>Seaton Sluice, Northumberland, UK (<named-content xmlns:xlink="http://www.w3.org/1999/xlink" content-type="dwc:verbatimCoordinates" xlink:type="simple"><named-content content-type="geo-json" specific-use="{&#34;type&#34;:&#34;Point&#34;,&#34;coordinates&#34;:[1.035672,55.001406]}" id="NCID0EF5AG" xlink:type="simple">55°05.06'N, 01°28.42'E</named-content></named-content>).</p></tp:treatment-sec><tp:treatment-sec sec-type="Material examined" id="SECID0EK5AG"><title>Material examined.</title><p>• 1 ♀ designated as the neotype, dissected on 4 slides, deposited at the Zoological Museum of <abbrev xmlns:xlink="http://www.w3.org/1999/xlink" xlink:title="Scientific Center of Zoology and Hydroecology, Yerevan, Republic of Armenia" id="ABBRID0EQ5AG" xlink:type="simple">SCZHE</abbrev>, reg. no. <abbrev xmlns:xlink="http://www.w3.org/1999/xlink" xlink:title="Scientific Center of Zoology and Hydroecology, Yerevan, Republic of Armenia" id="ABBRID0EU5AG" xlink:type="simple">SCZHE</abbrev>-COP-1–4; • 1 ♀ undissected on 1 slide, same collection data, reg. no. <abbrev xmlns:xlink="http://www.w3.org/1999/xlink" xlink:title="Scientific Center of Zoology and Hydroecology, Yerevan, Republic of Armenia" id="ABBRID0EY5AG" xlink:type="simple">SCZHE</abbrev>-COP-5; • 1 ♂ dissected on 4 slides, same collection data, reg. no. <abbrev xmlns:xlink="http://www.w3.org/1999/xlink" xlink:title="Scientific Center of Zoology and Hydroecology, Yerevan, Republic of Armenia" id="ABBRID0E35AG" xlink:type="simple">SCZHE</abbrev>-COP-6–9; • 1 ♂ undissected on 1 slide, same collection data, reg. no. <abbrev xmlns:xlink="http://www.w3.org/1999/xlink" xlink:title="Scientific Center of Zoology and Hydroecology, Yerevan, Republic of Armenia" id="ABBRID0EA6AG" xlink:type="simple">SCZHE</abbrev>-COP-10.</p></tp:treatment-sec><tp:treatment-sec sec-type="Other material" id="SECID0EE6AG"><title>Other material.</title><p>• 50 ♀♀ and 5 ♂♂, alcohol preserved, same collection data. All specimens were collected from the type locality in August 2013 and September 2023, leg. L. Garlitska.</p></tp:treatment-sec><tp:treatment-sec sec-type="Description of the adult female" id="SECID0EJ6AG"><title>Description of the adult female.</title><p>Total body length measured from the tip of the rostrum to the posterior margin of the caudal rami ranged from 618 to 699 µm (mean = 667 µm; <italic>n</italic> = 10). Habitus fusiform (Figs <xref ref-type="fig" rid="F2">2A</xref>, <xref ref-type="fig" rid="F3">3</xref>). Color of preserved specimens pale yellowish to colorless. Rostrum prominent, fused to the cephalothorax, recurved ventrally; anterior margin with multiple long and slender setules and one pair of sensilla (Fig. <xref ref-type="fig" rid="F2">2B</xref>). Cphth bell-shaped, representing 22% of the total body length; posterior margin serrate. Sensillar pattern on the cephalothorax and body somites are illustrated in Fig. <xref ref-type="fig" rid="F2">2A, B</xref>. Posterodorsal margin of each somite serrate except for the anal somite. Somites bearing <abbrev xmlns:xlink="http://www.w3.org/1999/xlink" xlink:title="swimming legs 2" id="ABBRID0EBABG" xlink:type="simple">P2</abbrev>–<abbrev xmlns:xlink="http://www.w3.org/1999/xlink" xlink:title="swimming legs 4" id="ABBRID0EFABG" xlink:type="simple">P4</abbrev> with pairs of lateral nuchal organs (osmoregulatory integumental windows) (Fig. <xref ref-type="fig" rid="F2">2A</xref>). Genital and first abdominal somite fused, forming a <abbrev xmlns:xlink="http://www.w3.org/1999/xlink" xlink:title="genital double-somite" id="ABBRID0ENABG" xlink:type="simple">GDS</abbrev>; the original segmentation marked by bilateral constriction and by a transverse serrate ridge dorsally. Anal somite cleft medially in ventral view; ventral posterior margin with row of spinules (Fig. <xref ref-type="fig" rid="F4">4A</xref>); dorsal surface with two pairs of sensilla (Fig. <xref ref-type="fig" rid="F4">4B</xref>). Anal operculum well developed, with rows of setules (Fig. <xref ref-type="fig" rid="F4">4B</xref>).</p><fig id="F2" position="float" orientation="portrait"><object-id xmlns:xlink="http://www.w3.org/1999/xlink" content-type="doi" xlink:type="simple">10.3897/zookeys.1278.188797.figure2</object-id><object-id xmlns:xlink="http://www.w3.org/1999/xlink" content-type="arpha" xlink:type="simple">BD254573-7615-55CE-ACB8-59C405382A8A</object-id><label>Figure 2.</label><caption><p><italic><tp:taxon-name><tp:taxon-name-part taxon-name-part-type="genus" reg="Nannopus">Nannopus</tp:taxon-name-part> <tp:taxon-name-part taxon-name-part-type="species" reg="palustris">palustris</tp:taxon-name-part></tp:taxon-name></italic>, female. <bold>A</bold>. Habitus, dorsal; <bold>B</bold>. Rostrum; <bold>C</bold>. Antennule (setae of 2<sup>nd</sup> and 3<sup>rd</sup> segments omitted for clarity); <bold>D</bold>. 2<sup>nd</sup> segment of antennule; <bold>E</bold>. 3<sup>rd</sup> segment of antennule; <bold>F</bold>. Antenna; <bold>G</bold>. Exopodite of antenna. <bold>B–G</bold>. From neotype.</p></caption><graphic xmlns:xlink="http://www.w3.org/1999/xlink" xlink:href="zookeys-1278-135_article-188797__-g002.jpg" id="oo_1611130.jpg" position="float" orientation="portrait" xlink:type="simple"><uri content-type="original_file" xlink:type="simple">https://binary.pensoft.net/fig/1611130</uri></graphic></fig><fig id="F3" position="float" orientation="portrait"><object-id xmlns:xlink="http://www.w3.org/1999/xlink" content-type="doi" xlink:type="simple">10.3897/zookeys.1278.188797.figure3</object-id><object-id xmlns:xlink="http://www.w3.org/1999/xlink" content-type="arpha" xlink:type="simple">24B494D2-2AC6-5413-ADBA-5362A00392AE</object-id><label>Figure 3.</label><caption><p><italic><tp:taxon-name><tp:taxon-name-part taxon-name-part-type="genus" reg="Nannopus">Nannopus</tp:taxon-name-part> <tp:taxon-name-part taxon-name-part-type="species" reg="palustris">palustris</tp:taxon-name-part></tp:taxon-name></italic>, female. <abbrev xmlns:xlink="http://www.w3.org/1999/xlink" xlink:title="scanning electron microscope" id="ABBRID0E4CBG" xlink:type="simple">SEM</abbrev> images showing <bold>A</bold>. Dorsal; <bold>B</bold>. Lateral views; <bold>C</bold>. Caudal rami in ventral view.</p></caption><graphic xmlns:xlink="http://www.w3.org/1999/xlink" xlink:href="zookeys-1278-135_article-188797__-g003.jpg" id="oo_1611131.jpg" position="float" orientation="portrait" xlink:type="simple"><uri content-type="original_file" xlink:type="simple">https://binary.pensoft.net/fig/1611131</uri></graphic></fig><fig id="F4" position="float" orientation="portrait"><object-id xmlns:xlink="http://www.w3.org/1999/xlink" content-type="doi" xlink:type="simple">10.3897/zookeys.1278.188797.figure4</object-id><object-id xmlns:xlink="http://www.w3.org/1999/xlink" content-type="arpha" xlink:type="simple">B3FE2692-1F36-53FF-AA4F-0D91DB06D740</object-id><label>Figure 4.</label><caption><p><italic><tp:taxon-name><tp:taxon-name-part taxon-name-part-type="genus" reg="Nannopus">Nannopus</tp:taxon-name-part> <tp:taxon-name-part taxon-name-part-type="species" reg="palustris">palustris</tp:taxon-name-part></tp:taxon-name></italic>, female neotype. <bold>A</bold>. Urosome, ventral; <bold>B</bold>. Anal somite with caudal rami, dorsal; <bold>C</bold>. <abbrev xmlns:xlink="http://www.w3.org/1999/xlink" xlink:title="swimming legs 5" id="ABBRID0ECEBG" xlink:type="simple">P5</abbrev>.</p></caption><graphic xmlns:xlink="http://www.w3.org/1999/xlink" xlink:href="zookeys-1278-135_article-188797__-g004.jpg" id="oo_1611132.jpg" position="float" orientation="portrait" xlink:type="simple"><uri content-type="original_file" xlink:type="simple">https://binary.pensoft.net/fig/1611132</uri></graphic></fig><p><bold><italic>Caudal ramus</italic></bold> (Figs <xref ref-type="fig" rid="F3">3C</xref>, <xref ref-type="fig" rid="F4">4B</xref>) cylindrical and elongate, dorsal posterior margin with row of spinules, with seven setae. Seta I naked, inserted close to the anterior margin of the ramus. Seta II naked, located dorsolaterally. Seta III naked, inserted approximately halfway down the outer margin. Seta IV bipinnate, longer than ramus (in dorsal view); located at the outer distal corner. Seta V longest (2.6–3× longer than IV), strongest, and swollen at its base and bipinnate. Seta VI naked; located at inner distal corner. Dorsal seta VII naked; located close to inner margin.</p><p><bold><italic>Antennule</italic></bold> (Fig. <xref ref-type="fig" rid="F2">2C–E</xref>) compact, short, and 5-segmented. First, second and third segments with rows of spinules. First segment with one posterior seta and pore. Antennule 2<sup>nd</sup> segment with a tri-articulate seta inserted dorsally. Segment 3 with aesthetasc fused basally to long seta. Segment 5 with acrothek. Armature as follows: 1-[1], 2-[4 + 5 bipinnate], 3-[6 + (1 + ae)], 4-[1], 5-[8 + acrothek].</p><p><bold><italic>Antenna</italic></bold> (Fig. <xref ref-type="fig" rid="F2">2F, G</xref>). Relatively short, consisting of allobasis, a 1-segmented endopod and a 1-segmented exopod. Allobasis with two abexopodal setae of which one short bipinnate on the middle margin, and one long pinnate on the distal margin. Endopod with a transverse row of spinules in the proximal half; a row of robust spinules near the inner corner and a row of short spinules near the outer corner; armed with six strong spines. Exopod with four elements, one of which is bipinnate.</p><p><bold><italic>Mandible</italic></bold> (Fig. <xref ref-type="fig" rid="F5">5A</xref>). Gnathobase is well developed; the cutting edge is provided with six rigid, multicuspidate teeth and a setular process. Mandibular palp 1-segmented with rami completely incorporated into the basis; outer margin and middle part with rows of spinules; armed with four bipinnate setae, one of which (derived from the basis) originates from a subcylindrical pedestal.</p><fig id="F5" position="float" orientation="portrait"><object-id xmlns:xlink="http://www.w3.org/1999/xlink" content-type="doi" xlink:type="simple">10.3897/zookeys.1278.188797.figure5</object-id><object-id xmlns:xlink="http://www.w3.org/1999/xlink" content-type="arpha" xlink:type="simple">D47A4EA5-928D-59F9-8A1B-47DE44AA3285</object-id><label>Figure 5.</label><caption><p><italic><tp:taxon-name><tp:taxon-name-part taxon-name-part-type="genus" reg="Nannopus">Nannopus</tp:taxon-name-part> <tp:taxon-name-part taxon-name-part-type="species" reg="palustris">palustris</tp:taxon-name-part></tp:taxon-name></italic>, female neotype. <bold>A</bold>. Mandible; <bold>B</bold>. Maxillule; <bold>C</bold>. Maxilla; <bold>D</bold>. Maxilliped.</p></caption><graphic xmlns:xlink="http://www.w3.org/1999/xlink" xlink:href="zookeys-1278-135_article-188797__-g005.jpg" id="oo_1611133.jpg" position="float" orientation="portrait" xlink:type="simple"><uri content-type="original_file" xlink:type="simple">https://binary.pensoft.net/fig/1611133</uri></graphic></fig><p><bold><italic>Maxillule</italic></bold> (Fig. <xref ref-type="fig" rid="F5">5B</xref>). Praecoxal arthrite with two setae on the anterior surface; distal margin with six stout spines, two short pinnate and two long pinnate elements. Syncoxa with cylindrical coxal endite bearing two naked setae. Basis and rami fused; armed with two naked, four bipinnate and two pinnate setae.</p><p><bold><italic>Maxilla</italic></bold> (Fig. <xref ref-type="fig" rid="F5">5C</xref>). Syncoxa bearing two subequal endites, each with three elements (2 spinulose which are confluent with endites, and 1 slender naked). Allobasis with a row of spinules, a strong claw with one accompanying seta. Endopod incorporated into basis and represent by two naked setae.</p><p><bold><italic>Maxilliped</italic></bold> (Fig. <xref ref-type="fig" rid="F5">5D</xref>) subchelate, 3-segmented. Syncoxa shorter than basis, with rows of spinules, unarmed. Basis unarmed; with rows of spinules. Endopod with a strong, curved claw ornamented with spinules in the distal half, and two naked accessory setae.</p><p><bold><italic>Swimming legs</italic></bold> (Figs <xref ref-type="fig" rid="F6">6</xref>, <xref ref-type="fig" rid="F7">7</xref>) with 3-segmented exopods and 2- (<abbrev xmlns:xlink="http://www.w3.org/1999/xlink" xlink:title="swimming legs 1" id="ABBRID0EHIBG" xlink:type="simple">P1</abbrev>–<abbrev xmlns:xlink="http://www.w3.org/1999/xlink" xlink:title="swimming legs 3" id="ABBRID0ELIBG" xlink:type="simple">P3</abbrev>) or 1-segmented (<abbrev xmlns:xlink="http://www.w3.org/1999/xlink" xlink:title="swimming legs 4" id="ABBRID0EPIBG" xlink:type="simple">P4</abbrev>) endopods; exopods longer than endopods. <abbrev xmlns:xlink="http://www.w3.org/1999/xlink" xlink:title="swimming legs 1" id="ABBRID0ETIBG" xlink:type="simple">P1</abbrev>–<abbrev xmlns:xlink="http://www.w3.org/1999/xlink" xlink:title="swimming legs 4" id="ABBRID0EXIBG" xlink:type="simple">P4</abbrev> with smooth and short concave intercoxal sclerites (not shown). Praecoxae with row of spinules on the anterior surface. Coxae with a row of spinules on the anterior surface and a row of strong spinules along the outer margin. Bases with plumose outer seta; with rows of spinules near the insertion of the exopod and endopod. Exopodal segments (except <abbrev xmlns:xlink="http://www.w3.org/1999/xlink" xlink:title="swimming legs 1" id="ABBRID0E2IBG" xlink:type="simple">P1</abbrev><abbrev xmlns:xlink="http://www.w3.org/1999/xlink" xlink:title="third segment of exopod" id="ABBRID0E6IBG" xlink:type="simple">exp-3</abbrev>) with bunches of thin setules on inner margin; first (except <abbrev xmlns:xlink="http://www.w3.org/1999/xlink" xlink:title="swimming legs 4" id="ABBRID0EDJBG" xlink:type="simple">P4</abbrev>), second and third segments of the exopod with row of tiny setules near the outer distal corner (Fig. <xref ref-type="fig" rid="F6">6A</xref>, on Figs <xref ref-type="fig" rid="F6">6B</xref>, <xref ref-type="fig" rid="F6">C</xref>, <xref ref-type="fig" rid="F7">7</xref> marked with arrows); outer margins of exopodal and endopodal segments with spinular ornamentation, except for the <abbrev xmlns:xlink="http://www.w3.org/1999/xlink" xlink:title="swimming legs 4" id="ABBRID0ELJBG" xlink:type="simple">P4</abbrev> endopod.</p><fig id="F6" position="float" orientation="portrait"><object-id xmlns:xlink="http://www.w3.org/1999/xlink" content-type="doi" xlink:type="simple">10.3897/zookeys.1278.188797.figure6</object-id><object-id xmlns:xlink="http://www.w3.org/1999/xlink" content-type="arpha" xlink:type="simple">3958D9C6-3EE6-5BB4-AE94-B3A112F08BBD</object-id><label>Figure 6.</label><caption><p><italic><tp:taxon-name><tp:taxon-name-part taxon-name-part-type="genus" reg="Nannopus">Nannopus</tp:taxon-name-part> <tp:taxon-name-part taxon-name-part-type="species" reg="palustris">palustris</tp:taxon-name-part></tp:taxon-name></italic>, female neotype. <bold>A</bold>. <abbrev xmlns:xlink="http://www.w3.org/1999/xlink" xlink:title="swimming legs 1" id="ABBRID0EEKBG" xlink:type="simple">P1</abbrev>, anterior; <bold>B</bold>. <abbrev xmlns:xlink="http://www.w3.org/1999/xlink" xlink:title="swimming legs 1" id="ABBRID0EKKBG" xlink:type="simple">P1</abbrev>, anterior; <bold>C</bold>. <abbrev xmlns:xlink="http://www.w3.org/1999/xlink" xlink:title="swimming legs 2" id="ABBRID0EQKBG" xlink:type="simple">P2</abbrev>, anterior. Arrows indicate where thin setules attached.</p></caption><graphic xmlns:xlink="http://www.w3.org/1999/xlink" xlink:href="zookeys-1278-135_article-188797__-g006.jpg" id="oo_1611134.jpg" position="float" orientation="portrait" xlink:type="simple"><uri content-type="original_file" xlink:type="simple">https://binary.pensoft.net/fig/1611134</uri></graphic></fig><p><bold><italic><abbrev xmlns:xlink="http://www.w3.org/1999/xlink" xlink:title="swimming legs 1" id="ABBRID0E3KBG" xlink:type="simple">P1</abbrev></italic></bold> (Fig. <xref ref-type="fig" rid="F6">6A, B</xref>). Basis with row of spinules near the insertion of the inner and outer spines; inner basal spine pinnate. Outer exopodal spine of <abbrev xmlns:xlink="http://www.w3.org/1999/xlink" xlink:title="first segment of exopod" id="ABBRID0EGLBG" xlink:type="simple">exp-1</abbrev> naked; <abbrev xmlns:xlink="http://www.w3.org/1999/xlink" xlink:title="second segment of exopod" id="ABBRID0EKLBG" xlink:type="simple">exp-2</abbrev> with outer spine with single tooth and with inner seta; <abbrev xmlns:xlink="http://www.w3.org/1999/xlink" xlink:title="third segment of exopod" id="ABBRID0EOLBG" xlink:type="simple">exp-3</abbrev> with one naked and one pectinate outer spine, and two terminal elements of which outer bipinnate and inner plumose. <abbrev xmlns:xlink="http://www.w3.org/1999/xlink" xlink:title="first segment of endopod" id="ABBRID0ESLBG" xlink:type="simple">Enp-1</abbrev> and end-2 with bunches of tiny setules on inner margin; outer element of <abbrev xmlns:xlink="http://www.w3.org/1999/xlink" xlink:title="second segment of endopod" id="ABBRID0EWLBG" xlink:type="simple">enp-2</abbrev> naked, terminal element bipinnate, and inner seta short and pinnate.</p><p><bold><italic><abbrev xmlns:xlink="http://www.w3.org/1999/xlink" xlink:title="swimming legs 2" id="ABBRID0EAMBG" xlink:type="simple">P2</abbrev></italic></bold> (Fig. <xref ref-type="fig" rid="F6">6C</xref>). Basis with a row of long setules along the inner margin. Inner margins of all segments with setular row; outer exopodal spines of <abbrev xmlns:xlink="http://www.w3.org/1999/xlink" xlink:title="first segment of exopod" id="ABBRID0EKMBG" xlink:type="simple">exp-1</abbrev> and <abbrev xmlns:xlink="http://www.w3.org/1999/xlink" xlink:title="second segment of exopod" id="ABBRID0EOMBG" xlink:type="simple">exp-2</abbrev> naked. Exp-3 with three outer spines (of which two proximal ones with a tooth, and distal one pectinate), two apical setae of which outer pinnate and inner plumose, and one inner plumose element. Inner margin of end-2 with setular row, outer element of <abbrev xmlns:xlink="http://www.w3.org/1999/xlink" xlink:title="second segment of endopod" id="ABBRID0ESMBG" xlink:type="simple">enp-2</abbrev> spiniform and naked, terminal and inner elements setiform and plumose.</p><p><bold><italic><abbrev xmlns:xlink="http://www.w3.org/1999/xlink" xlink:title="swimming legs 3" id="ABBRID0E3MBG" xlink:type="simple">P3</abbrev></italic></bold> (Fig. <xref ref-type="fig" rid="F7">7A</xref>). Basis with a row of long setules along the inner margin. Inner margin of all segments (except end-1) with setular row; outer exopodal spines of <abbrev xmlns:xlink="http://www.w3.org/1999/xlink" xlink:title="first segment of exopod" id="ABBRID0EGNBG" xlink:type="simple">exp-1</abbrev> and <abbrev xmlns:xlink="http://www.w3.org/1999/xlink" xlink:title="second segment of exopod" id="ABBRID0EKNBG" xlink:type="simple">exp-2</abbrev> naked. First outer spine of <abbrev xmlns:xlink="http://www.w3.org/1999/xlink" xlink:title="third segment of exopod" id="ABBRID0EONBG" xlink:type="simple">exp-3</abbrev> naked, second spine with single tooth and distal spine pectinate; inner and terminal elements plumose. Outer element of <abbrev xmlns:xlink="http://www.w3.org/1999/xlink" xlink:title="second segment of endopod" id="ABBRID0ESNBG" xlink:type="simple">enp-2</abbrev> spiniform and naked; terminal and inner element long, setiform and plumose.</p><fig id="F7" position="float" orientation="portrait"><object-id xmlns:xlink="http://www.w3.org/1999/xlink" content-type="doi" xlink:type="simple">10.3897/zookeys.1278.188797.figure7</object-id><object-id xmlns:xlink="http://www.w3.org/1999/xlink" content-type="arpha" xlink:type="simple">9DADBF43-30E9-50BC-9956-09D38ED91F73</object-id><label>Figure 7.</label><caption><p><italic><tp:taxon-name><tp:taxon-name-part taxon-name-part-type="genus" reg="Nannopus">Nannopus</tp:taxon-name-part> <tp:taxon-name-part taxon-name-part-type="species" reg="palustris">palustris</tp:taxon-name-part></tp:taxon-name></italic>, female neotype. <bold>A</bold>. <abbrev xmlns:xlink="http://www.w3.org/1999/xlink" xlink:title="swimming legs 3" id="ABBRID0ELOBG" xlink:type="simple">P3</abbrev>, anterior; <bold>B</bold>. <abbrev xmlns:xlink="http://www.w3.org/1999/xlink" xlink:title="swimming legs 4" id="ABBRID0EROBG" xlink:type="simple">P4</abbrev>, anterior. Arrows indicate where thin setules attached.</p></caption><graphic xmlns:xlink="http://www.w3.org/1999/xlink" xlink:href="zookeys-1278-135_article-188797__-g007.jpg" id="oo_1611135.jpg" position="float" orientation="portrait" xlink:type="simple"><uri content-type="original_file" xlink:type="simple">https://binary.pensoft.net/fig/1611135</uri></graphic></fig><p><bold><italic><abbrev xmlns:xlink="http://www.w3.org/1999/xlink" xlink:title="swimming legs 4" id="ABBRID0E4OBG" xlink:type="simple">P4</abbrev></italic></bold> (Fig. <xref ref-type="fig" rid="F7">7B</xref>). Inner margin of exopodal segments with row of setules. Outer spine of <abbrev xmlns:xlink="http://www.w3.org/1999/xlink" xlink:title="first segment of exopod" id="ABBRID0EHPBG" xlink:type="simple">exp-1</abbrev> and <abbrev xmlns:xlink="http://www.w3.org/1999/xlink" xlink:title="second segment of exopod" id="ABBRID0ELPBG" xlink:type="simple">exp-2</abbrev> naked; first outer spine of <abbrev xmlns:xlink="http://www.w3.org/1999/xlink" xlink:title="third segment of exopod" id="ABBRID0EPPBG" xlink:type="simple">exp-3</abbrev> naked, second spine with single tooth and distal spine pectinate; inner element of <abbrev xmlns:xlink="http://www.w3.org/1999/xlink" xlink:title="third segment of exopod" id="ABBRID0ETPBG" xlink:type="simple">exp-3</abbrev> plumose seta; inner subdistal seta shortest and pectinate; inner apical elements plumose. Endopod with long plumose apical seta, and a short (~ 4× shorter than apical) plumose inner element.</p><p>Setal formula of the swimming legs is as follows:</p><p>
              <table-wrap id="T3" position="float" orientation="portrait"><table><tbody><tr><td rowspan="1" colspan="1"/><td rowspan="1" colspan="1">Exp</td><td rowspan="1" colspan="1">Enp</td></tr><tr><td rowspan="1" colspan="1">
                        <abbrev xmlns:xlink="http://www.w3.org/1999/xlink" xlink:title="swimming legs 1" id="ABBRID0ESQBG" xlink:type="simple">P1</abbrev>
                      </td><td rowspan="1" colspan="1">0.1.022</td><td rowspan="1" colspan="1">0.111</td></tr><tr><td rowspan="1" colspan="1">
                        <abbrev xmlns:xlink="http://www.w3.org/1999/xlink" xlink:title="swimming legs 2" id="ABBRID0EBRBG" xlink:type="simple">P2</abbrev>
                      </td><td rowspan="1" colspan="1">0.1.123</td><td rowspan="1" colspan="1">0.111</td></tr><tr><td rowspan="1" colspan="1">
                        <abbrev xmlns:xlink="http://www.w3.org/1999/xlink" xlink:title="swimming legs 3" id="ABBRID0EQRBG" xlink:type="simple">P3</abbrev>
                      </td><td rowspan="1" colspan="1">0.1.223</td><td rowspan="1" colspan="1">0.111</td></tr><tr><td rowspan="1" colspan="1">
                        <abbrev xmlns:xlink="http://www.w3.org/1999/xlink" xlink:title="swimming legs 4" id="ABBRID0E6RBG" xlink:type="simple">P4</abbrev>
                      </td><td rowspan="1" colspan="1">0.1.223</td><td rowspan="1" colspan="1">110</td></tr></tbody></table></table-wrap>
            </p><p><bold><italic><abbrev xmlns:xlink="http://www.w3.org/1999/xlink" xlink:title="swimming legs 5" id="ABBRID0EQSBG" xlink:type="simple">P5</abbrev></italic></bold> (Fig. <xref ref-type="fig" rid="F4">4C</xref>). Baseoendopod transversely elongate, with distal spinules along the plate and near articulation with the exopod; endopodal lobe with four bipinnate elements; outer expansion with bipinnate basal seta. Exopod covered with spinules, articulating with baseoendopod; semicircular and approximately as long as wide; with five pinnate elements.</p><p><bold><italic><abbrev xmlns:xlink="http://www.w3.org/1999/xlink" xlink:title="swimming legs 6" id="ABBRID0EATBG" xlink:type="simple">P6</abbrev></italic></bold> (Fig. <xref ref-type="fig" rid="F4">4A</xref>). Closing off paired genital apertures, semi-triangular with protruding outer distal edge bearing one short naked element.</p></tp:treatment-sec><tp:treatment-sec sec-type="Description of the adult male" id="SECID0EKTBG"><title>Description of the adult male.</title><p>Total body length measured from the tip of the rostrum to the posterior margin of the caudal rami ranged from 563 to 610 µm (mean = 588 µm; <italic>n</italic> = 5). Sexual dimorphism expressed in body size, antennule, <abbrev xmlns:xlink="http://www.w3.org/1999/xlink" xlink:title="swimming legs 2" id="ABBRID0ESTBG" xlink:type="simple">P2</abbrev>, <abbrev xmlns:xlink="http://www.w3.org/1999/xlink" xlink:title="swimming legs 3" id="ABBRID0EWTBG" xlink:type="simple">P3</abbrev>, <abbrev xmlns:xlink="http://www.w3.org/1999/xlink" xlink:title="swimming legs 5" id="ABBRID0E1TBG" xlink:type="simple">P5</abbrev>, <abbrev xmlns:xlink="http://www.w3.org/1999/xlink" xlink:title="swimming legs 6" id="ABBRID0E5TBG" xlink:type="simple">P6</abbrev>, and urosomal segmentation.</p><p>Ornamentation of the body and armature of the caudal ramus like in female (Fig. <xref ref-type="fig" rid="F8">8A, E</xref>).</p><fig id="F8" position="float" orientation="portrait"><object-id xmlns:xlink="http://www.w3.org/1999/xlink" content-type="doi" xlink:type="simple">10.3897/zookeys.1278.188797.figure8</object-id><object-id xmlns:xlink="http://www.w3.org/1999/xlink" content-type="arpha" xlink:type="simple">B6B969D3-8605-53CE-8880-A6983FD88389</object-id><label>Figure 8.</label><caption><p><italic><tp:taxon-name><tp:taxon-name-part taxon-name-part-type="genus" reg="Nannopus">Nannopus</tp:taxon-name-part> <tp:taxon-name-part taxon-name-part-type="species" reg="palustris">palustris</tp:taxon-name-part></tp:taxon-name></italic>, male. <bold>A</bold>. Habitus, dorsal; <bold>B</bold>. Antennule; <bold>C</bold>. 4<sup>th</sup> segment of antennule; <bold>D</bold>. 5<sup>th</sup> segment of antennule; <bold>E</bold>. Urosome, ventral.</p></caption><graphic xmlns:xlink="http://www.w3.org/1999/xlink" xlink:href="zookeys-1278-135_article-188797__-g008.jpg" id="oo_1611136.jpg" position="float" orientation="portrait" xlink:type="simple"><uri content-type="original_file" xlink:type="simple">https://binary.pensoft.net/fig/1611136</uri></graphic></fig><p><bold><italic>Antennule</italic></bold> (Fig. <xref ref-type="fig" rid="F8">8B–D</xref>) short, 6-segmented; geniculation located between segments 4 and 5. All segments are strongly chitinized. First segment with a row of spinules and a small naked seta. Segment 5 with aesthetasc fused basally to long seta. Segment 6 with acrothek. The armature formula is as follows: 1-[1], 2-[5 + 4 bipinnate], 3-[4], 4-[6], 5-[8 + (1 + ae)], 6-[7 + acrothek].</p><p><bold><italic>Antenna</italic></bold>, mouthparts, and <abbrev xmlns:xlink="http://www.w3.org/1999/xlink" xlink:title="swimming legs 1" id="ABBRID0E4VBG" xlink:type="simple">P1</abbrev> like in female.</p><p><bold><italic><abbrev xmlns:xlink="http://www.w3.org/1999/xlink" xlink:title="swimming legs 2" id="ABBRID0EHWBG" xlink:type="simple">P2</abbrev> and <abbrev xmlns:xlink="http://www.w3.org/1999/xlink" xlink:title="swimming legs 3" id="ABBRID0ELWBG" xlink:type="simple">P3</abbrev></italic></bold> (Fig. <xref ref-type="fig" rid="F9">9A, B</xref>). Exp-1, -2 and -3 of both legs with outer spines stronger than in female; the outer terminal spine of <abbrev xmlns:xlink="http://www.w3.org/1999/xlink" xlink:title="third segment of exopod" id="ABBRID0EUWBG" xlink:type="simple">exp-3</abbrev> with spinules and stronger than in female. <abbrev xmlns:xlink="http://www.w3.org/1999/xlink" xlink:title="swimming legs 3" id="ABBRID0EYWBG" xlink:type="simple">P3</abbrev><abbrev xmlns:xlink="http://www.w3.org/1999/xlink" xlink:title="second segment of endopod" id="ABBRID0E3WBG" xlink:type="simple">enp-2</abbrev> (Fig. <xref ref-type="fig" rid="F8">8B</xref>), with the outer spine forming a basally fused, robust apophysis; terminal and inner elements shorter than those in female; inner element naked.</p><fig id="F9" position="float" orientation="portrait"><object-id xmlns:xlink="http://www.w3.org/1999/xlink" content-type="doi" xlink:type="simple">10.3897/zookeys.1278.188797.figure9</object-id><object-id xmlns:xlink="http://www.w3.org/1999/xlink" content-type="arpha" xlink:type="simple">7028367A-70C4-5582-96A0-E442D0E99B4A</object-id><label>Figure 9.</label><caption><p><italic><tp:taxon-name><tp:taxon-name-part taxon-name-part-type="genus" reg="Nannopus">Nannopus</tp:taxon-name-part> <tp:taxon-name-part taxon-name-part-type="species" reg="palustris">palustris</tp:taxon-name-part></tp:taxon-name></italic>, male. <bold>A</bold>. <abbrev xmlns:xlink="http://www.w3.org/1999/xlink" xlink:title="swimming legs 2" id="ABBRID0EZXBG" xlink:type="simple">P2</abbrev>, anterior; <bold>B</bold>. <abbrev xmlns:xlink="http://www.w3.org/1999/xlink" xlink:title="swimming legs 3" id="ABBRID0E6XBG" xlink:type="simple">P3</abbrev>, anterior; <bold>C</bold>. <abbrev xmlns:xlink="http://www.w3.org/1999/xlink" xlink:title="swimming legs 5" id="ABBRID0EFYBG" xlink:type="simple">P5</abbrev> and <abbrev xmlns:xlink="http://www.w3.org/1999/xlink" xlink:title="swimming legs 6" id="ABBRID0EJYBG" xlink:type="simple">P6</abbrev>, anterior. Arrows indicate where thin setules attached.</p></caption><graphic xmlns:xlink="http://www.w3.org/1999/xlink" xlink:href="zookeys-1278-135_article-188797__-g009.jpg" id="oo_1611137.jpg" position="float" orientation="portrait" xlink:type="simple"><uri content-type="original_file" xlink:type="simple">https://binary.pensoft.net/fig/1611137</uri></graphic></fig><p><bold><italic><abbrev xmlns:xlink="http://www.w3.org/1999/xlink" xlink:title="swimming legs 5" id="ABBRID0EVYBG" xlink:type="simple">P5</abbrev></italic></bold> (Fig. <xref ref-type="fig" rid="F9">9C</xref>) fused with somite. Baseoendopod and exopod fused, forming a common plate with a long row of spinules. Endopodal lobe armed with two pectinate and two bipinnate elements. Outer setophore with bipinnate basal seta. Exopodal lobe with three plumose and two naked elements.</p><p><bold><italic><abbrev xmlns:xlink="http://www.w3.org/1999/xlink" xlink:title="swimming legs 6" id="ABBRID0EFZBG" xlink:type="simple">P6</abbrev></italic></bold> (Fig. <xref ref-type="fig" rid="F9">9C</xref>) asymmetrical with a functional left leg forming a simple flap; confluent with somite, with spinules along the distal margin and armed with one bipinnate and two plumose elements. Double spermatophore observed underneath the flap (not shown).</p></tp:treatment-sec><tp:treatment-sec sec-type="Additional comments" id="SECID0EPZBG"><title>Additional comments.</title><p>The body and appendages of the specimens were densely covered with mud, which could be only partly removed by ultrasonication. The natural population in the type locality exhibited a rather unbalanced sex ratio (in August 2013 and September 2023, females accounted for 90–95% of adults).</p></tp:treatment-sec><ref-list><ref id="B24"><mixed-citation xmlns:xlink="http://www.w3.org/1999/xlink" xlink:type="simple">Scott T (1902) Notes on gatherings of <tp:taxon-name><tp:taxon-name-part taxon-name-part-type="subphylum">Crustacea</tp:taxon-name-part></tp:taxon-name> collected by the fishery steamer “Garland”, and the steam trawlers “Star of Peace” and “Star of Hope”, of Aberdeen, during the year 1901. Reports of the Fishery Board for Scotland, Edinburgh 20(3): 447–485. [pls XXII–XXV.]</mixed-citation></ref></ref-list></tp:taxon-treatment>
